# Supplementary material for: Effects of Oral Nutrition Supplementation with or Without Multi-Domain Intervention Program on Cognitive Function and Overall Health in Older Adults: A Randomized Controlled Trial
Source: Nutrients. 2025 Jun 5;17(11):1941. doi: 10.3390/nu17111941 (PMC12157949; doi:10.3390/nu17111941)
Supplement: Supplementary file 1 [file nutrients-17-01941-s001.zip]

Archive with 1 entries (1 files):
- nutrients-3626978-supplementary.pdf
